# Supplementary material for: Design, Synthesis, In Vitro, and In Silico Studies of New N5-Substituted-pyrazolo[3,4-d]pyrimidinone Derivatives as Anticancer CDK2 Inhibitors
Source: Pharmaceuticals (Basel). 2023 Nov 11;16(11):1593. doi: 10.3390/ph16111593 (PMC10674233; doi:10.3390/ph16111593)
Supplement: Supplementary file 1 [file pharmaceuticals-16-01593-s001.zip]

Archive with 1 entries (1 files):
- pharmaceuticals-2674660-supplementary.pdf
